# Supplementary material for: MicroRNA-940 suppresses prostate cancer migration and invasion by regulating MIEN1
Source: Mol Cancer. 2014 Nov 19;13:250. doi: 10.1186/1476-4598-13-250 (PMC4246551; doi:10.1186/1476-4598-13-250)
Supplement: Supplementary file 6 — Additional file 6: Table S1: Predicted pathways altered by miR-940. (A-B) Pathways potentially affected by common genes predicted by multiple algorithms as identified by KEGG pathways generated in DAVID based on the number of genes present in the pathway (A) and the P-value of the pathways with highest number of genes (B). (XLSX 11 KB) [file 12943_2014_1448_MOESM6_ESM.xlsx]

## Sheet: Sheet1
	A						B
	Term	EASE P-value	Count	%	Fisher Exact P-value		Term	EASE P-value	Count	%	Fisher Exact P-value
	Pathways in cancer	0.018	71	2.6	0.013		Endocytosis	0.00013	52	1.9	6.5e-05
	MAPK signaling pathway	0.0097	61	2.2	0.0065		Chronic myeloid leukemia	0.00014	27	1	4.9e-05
	Endocytosis	0.00013	52	1.9	6.5e-05		Apoptosis	0.00032	29	1.1	0.00013
	Cytokine-cytokine receptor interaction	0.24	50	1.8	0.19		Insulin signaling pathway	0.00065	39	1.4	0.00032
	Focal adhesion	0.016	47	1.7	0.01		Axon guidance	0.0041	35	1.3	0.0022
	Regulation of actin cytoskeleton	0.13	44	1.6	0.096		MAPK signaling pathway	0.0097	61	2.2	0.0065
	Neuroactive ligand-receptor interaction	0.61	43	1.6	0.55		Adherens junction	0.015	22	0.8	0.0072
	Insulin signaling pathway	0.00065	39	1.4	0.00032		Focal adhesion	0.016	47	1.7	0.01
	Chemokine signaling pathway	0.12	39	1.4	0.09		Pathways in cancer	0.018	71	2.6	0.013
	Wnt signaling pathway	0.027	36	1.3	0.017		Lysosome	0.018	30	1.1	0.01
	Jak-STAT signaling pathway	0.039	36	1.3	0.025		Colorectal cancer	0.02	23	0.8	0.01
	Calcium signaling pathway	0.17	36	1.3	0.12		Wnt signaling pathway	0.027	36	1.3	0.017
	Axon guidance	0.0041	35	1.3	0.0022		Pancreatic cancer	0.027	20	0.7	0.014
	Purine metabolism	0.051	35	1.3	0.033		GnRH signaling pathway	0.034	25	0.9	0.019
	Huntington's disease	0.26	35	1.3	0.21		Jak-STAT signaling pathway	0.039	36	1.3	0.025
	Lysosome	0.018	30	1.1	0.01		Purine metabolism	0.051	35	1.3	0.033
	Apoptosis	0.00032	29	1.1	0.00013		ErbB signaling pathway	0.052	22	0.8	0.03
	Neurotrophin signaling pathway	0.093	28	1	0.061		Melanogenesis	0.064	24	0.9	0.038
	Alzheimer's disease	0.58	28	1	0.5		Prostate cancer	0.064	22	0.8	0.038
	Chronic myeloid leukemia	0.00014	27	1	4.9e-05		Small cell lung cancer	0.065	21	0.8	0.037
	Leukocyte transendothelial migration	0.087	27	1	0.057
	Tight junction	0.25	27	1	0.19
	Cell adhesion molecules (CAMs)	0.3	26	0.9	0.23
	GnRH signaling pathway	0.034	25	0.9	0.019
	Vascular smooth muscle contraction	0.12	25	0.9	0.083
	Melanogenesis	0.064	24	0.9	0.038
	T cell receptor signaling pathway	0.14	24	0.9	0.091
	Colorectal cancer	0.02	23	0.8	0.01
	Natural killer cell mediated cytotoxicity	0.58	23	0.8	0.49
	Adherens junction	0.015	22	0.8	0.0072
	ErbB signaling pathway	0.052	22	0.8	0.03
	Prostate cancer	0.064	22	0.8	0.038
	Dilated cardiomyopathy	0.086	22	0.8	0.053
	Small cell lung cancer	0.065	21	0.8	0.037
	TGF-beta signaling pathway	0.087	21	0.8	0.053
	Fc gamma R-mediated phagocytosis	0.17	21	0.8	0.11
	Ubiquitin mediated proteolysis	0.8	21	0.8	0.73
	Pancreatic cancer	0.027	20	0.7	0.014
	Hypertrophic cardiomyopathy (HCM)	0.12	20	0.7	0.072
	Pyrimidine metabolism	0.25	20	0.7	0.17
	Toll-like receptor signaling pathway	0.34	20	0.7	0.25
